# Supplementary material for: Sleep Quality Disturbances Are Associated with White Matter Alterations in Veterans with Post-Traumatic Stress Disorder and Mild Traumatic Brain Injury
Source: J Clin Med. 2023 Mar 6;12(5):2079. doi: 10.3390/jcm12052079 (PMC10004675; doi:10.3390/jcm12052079)
Supplement: Supplementary file 1 [file jcm-12-02079-s001.zip]

Archive with 1 entries (1 files):
- jcm-2259161-supplementary.pdf
